# Supplementary material for: A Possible Association Between Executive Dysfunction and Frailty in Patients With Neurocognitive Disorders
Source: Front Psychol. 2020 Nov 11;11:554307. doi: 10.3389/fpsyg.2020.554307 (PMC7685991; doi:10.3389/fpsyg.2020.554307)
Supplement: Supplementary file 1 [file Data_Sheet_1.ZIP]

Archive with 11 entries (8 files):
- Bartoli et al. Mini-review_Supplementary Material_PRISMA Selection/
- Bartoli et al. Mini-review_Supplementary Material_PRISMA Selection/.DS_Store
- __MACOSX/
- __MACOSX/Bartoli et al. Mini-review_Supplementary Material_PRISMA Selection/
- __MACOSX/Bartoli et al. Mini-review_Supplementary Material_PRISMA Selection/._.DS_Store
- Bartoli et al. Mini-review_Supplementary Material_PRISMA Selection/Bartoli et al. Mini-review_3_Supplemental Material_Full-text selection.docx
- __MACOSX/Bartoli et al. Mini-review_Supplementary Material_PRISMA Selection/._Bartoli et al. Mini-review_3_Supplemental Material_Full-text selection.docx
- Bartoli et al. Mini-review_Supplementary Material_PRISMA Selection/Bartoli et al. Mini-review_2_Supplemental Material_Abstract selection.docx
- __MACOSX/Bartoli et al. Mini-review_Supplementary Material_PRISMA Selection/._Bartoli et al. Mini-review_2_Supplemental Material_Abstract selection.docx
- Bartoli et al. Mini-review_Supplementary Material_PRISMA Selection/Bartoli et al. Mini-review_1_Supplemental Material_Title Selection.docx
- __MACOSX/Bartoli et al. Mini-review_Supplementary Material_PRISMA Selection/._Bartoli et al. Mini-review_1_Supplemental Material_Title Selection.docx
